# Supplementary material for: CXCL17 Attenuates Diesel Exhaust Emissions Exposure-Induced Lung Damage by Regulating Macrophage Function
Source: Toxics. 2023 Jul 26;11(8):646. doi: 10.3390/toxics11080646 (PMC10459829; doi:10.3390/toxics11080646)
Supplement: Supplementary file 1 [file toxics-11-00646-s001.zip]

Archive with 1 entries (1 files):
- toxics-2463116-supplementary.pdf
